# Supplementary material for: A cuproptosis-related LncRNA signature: Integrated analysis associated with biochemical recurrence and immune landscape in prostate cancer
Source: Front Genet. 2023 Feb 24;14:1096783. doi: 10.3389/fgene.2023.1096783 (PMC9999016; doi:10.3389/fgene.2023.1096783)
Supplement: Supplementary file 1 [file Table2.xlsx]

## Sheet: Sheet1
Table S2. 101 differentially expressed cuproptosis-related lncRNAs
Var1	Var2	pval	cor		baseMean	log2FoldChange	lfcSE	stat	pvalue	padj
AC005592.3	PDHA1	6.79524e-17	0.399286	AC005592.3	1.19942	-1.36594	0.364624	-3.74616	0.000179562	0.000532119
AC006272.2	MTF1	5.70542e-12	0.33379	AC006272.2	2.76458	1.65221	0.266598	6.19739	5.74084e-10	3.90668e-09
AC007403.2	LIPT1	1.2542e-10	0.312932	AC007403.2	2.28994	-1.80991	0.20539	-8.81209	1.22839e-18	2.48123e-17
AC010091.1	DLAT	1.94839e-11	0.325691	AC010091.1	0.62853	-1.11369	0.483621	-2.30281	0.0212897	0.0395023
AC017074.1	PDHB	8.68389e-12	0.331047	AC017074.1	0.686407	1.69322	0.763952	2.2164	0.0266643	0.0482497
AC018755.17	PDHA1	2.01117e-19	0.427967	AC018755.17	1.7653	1.22187	0.287037	4.25684	2.07337e-05	7.17409e-05
AC023115.4	FDX1	1.89773e-10	0.310009	AC023115.4	0.535961	-1.04025	0.311622	-3.33818	0.000843291	0.0021452
AC027119.1	PDHB	6.00442e-10	0.301709	AC027119.1	2.23021	1.18127	0.383029	3.08402	0.00204222	0.00482892
AC067959.1	PDHB	7.72728e-20	0.432427	AC067959.1	0.622477	-1.62205	0.372968	-4.34902	1.36748e-05	4.88516e-05
AC068831.16	DLAT	4.89635e-16	0.388893	AC068831.16	4.62397	-1.41825	0.157839	-8.9854	2.57789e-19	5.67665e-18
AC080094.1	DLAT	2.03507e-10	0.309513	AC080094.1	13.6097	3.89669	0.463401	8.4089	4.13871e-17	6.65604e-16
AC092657.2	PDHA1	2.47189e-10	0.308127	AC092657.2	0.374724	1.12409	0.500247	2.24706	0.0246361	0.0449586
AC093702.1	FDX1	4.40518e-14	0.363735	AC093702.1	3.90273	-1.30561	0.266893	-4.89188	9.98766e-07	4.26736e-06
AC112721.2	FDX1	9.37816e-12	0.330542	AC112721.2	0.84205	1.17323	0.429581	2.73109	0.00631248	0.0133592
AD000091.2	GLS	2.61837e-13	0.353127	AD000091.2	1.12953	-3.54312	0.439785	-8.05648	7.85206e-16	1.09827e-14
AL161668.5	FDX1	8.94315e-16	0.385648	AL161668.5	3.54879	-2.90731	0.232087	-12.5268	5.32777e-36	7.1492e-34
AP000439.2	FDX1	1.52716e-14	0.369858	AP000439.2	1.39082	-1.57884	0.223425	-7.06652	1.58867e-12	1.49929e-11
CH507-236L23.1	FDX1	8.78017e-11	0.315422	CH507-236L23.1	1.45994	-3.01087	0.487258	-6.17922	6.44198e-10	4.36307e-09
CTC-347C20.2	FDX1	7.47404e-12	0.33203	CTC-347C20.2	1.13638	-3.12684	0.357404	-8.74875	2.15724e-18	4.21054e-17
CTC-465D4.1	FDX1	7.23514e-10	0.30034	CTC-465D4.1	0.488589	1.24518	0.556952	2.2357	0.0253716	0.0462027
CTD-2008P7.9	GLS	1.41003e-18	0.418677	CTD-2008P7.9	177.916	-1.67898	0.158696	-10.5798	3.69673e-26	1.88973e-24
CTD-2201E9.1	PDHA1	2.99889e-15	0.37902	CTD-2201E9.1	0.405428	-1.39346	0.412677	-3.37662	0.000733819	0.0018925
CTD-2311B13.2	FDX1	2.6159e-27	0.503115	CTD-2311B13.2	2.35091	-1.05484	0.366965	-2.8745	0.00404668	0.00892931
CTD-2600O9.1	DLD	2.71041e-20	0.437237	CTD-2600O9.1	4.63073	-1.15625	0.214187	-5.39829	6.72781e-08	3.33979e-07
CTD-3157E16.1	PDHA1	9.93987e-14	0.358941	CTD-3157E16.1	106.859	-1.51454	0.156703	-9.66503	4.24486e-22	1.30196e-20
CYP4F35P	FDX1	2.08575e-15	0.381025	CYP4F35P	30.566	1.08411	0.246347	4.40076	1.0787e-05	3.9287e-05
FGF14-AS2	FDX1	4.51343e-11	0.320009	FGF14-AS2	80.0413	-1.70694	0.161929	-10.5413	5.57334e-26	2.7508e-24
LINC00304	MTF1	1.42326e-10	0.312043	LINC00304	5.42049	-1.26232	0.178445	-7.074	1.50534e-12	1.42377e-11
LINC00399	PDHA1	7.03476e-11	0.316959	LINC00399	0.59606	1.09771	0.492433	2.22915	0.0258038	0.0469299
LINC00922	PDHB	1.80748e-17	0.406056	LINC00922	4.15223	2.07306	0.338214	6.12943	8.81961e-10	5.82637e-09
LINC01085	DLAT	9.52004e-14	0.359197	LINC01085	6.63127	-4.68542	0.303114	-15.4576	6.70528e-54	4.79875e-51
LINC01193	MTF1	2.83711e-11	0.323164	LINC01193	3.27971	3.38821	0.569677	5.9476	2.72106e-09	1.6668e-08
LINC01233	MTF1	1.4803e-12	0.342422	LINC01233	0.678947	-1.37138	0.51644	-2.65545	0.00792023	0.0163664
LINC01324	DLD	7.2395e-14	0.360818	LINC01324	1.05357	-1.20621	0.316975	-3.80537	0.000141591	0.000428767
LINC01346	PDHB	6.1654e-14	0.361764	LINC01346	5.03301	-1.96208	0.252925	-7.75754	8.65927e-15	1.07777e-13
LINC01429	FDX1	2.5924e-11	0.323773	LINC01429	0.709396	1.23403	0.408179	3.02327	0.00250061	0.00579159
LINC01485	FDX1	5.75869e-15	0.375383	LINC01485	0.819632	-1.46668	0.395342	-3.7099	0.000207342	0.000603787
LINC01537	PDHB	3.10442e-18	0.414829	LINC01537	12.9359	-1.06285	0.158314	-6.71354	1.8996e-11	1.59314e-10
LSINCT5	DLD	2.07573e-16	0.393454	LSINCT5	3.34809	1.20926	0.255789	4.72758	2.27207e-06	9.23891e-06
MIR100HG	FDX1	3.05298e-31	0.534617	MIR100HG	14.5221	-1.67314	0.174665	-9.57911	9.78803e-22	2.82079e-20
PCAT18	FDX1	1.47124e-19	0.429432	PCAT18	1061.45	1.46649	0.243578	6.02062	1.73755e-09	1.09079e-08
RP11-1057B6.1	FDX1	4.57792e-13	0.349719	RP11-1057B6.1	1.64356	1.02843	0.27305	3.76643	0.000165595	0.000493796
RP11-108M9.4	FDX1	2.06081e-27	0.503988	RP11-108M9.4	49.6688	-1.11169	0.153104	-7.26098	3.84296e-13	3.93835e-12
RP11-114G22.1	DLD	1.01328e-14	0.372195	RP11-114G22.1	1.78137	-2.73151	0.312159	-8.75036	2.12672e-18	4.16992e-17
RP11-13K12.5	PDHA1	1.65046e-15	0.382311	RP11-13K12.5	53.2067	-1.32809	0.246163	-5.39519	6.84516e-08	3.39412e-07
RP11-13P5.1	PDHA1	3.37907e-11	0.32198	RP11-13P5.1	2.4086	-3.23958	0.262692	-12.3322	6.074e-35	7.45193e-33
RP11-14P20.1	PDHA1	3.55988e-13	0.351258	RP11-14P20.1	1.02624	1.55065	0.401608	3.86112	0.00011287	0.000347431
RP11-160O5.1	MTF1	5.06681e-13	0.349096	RP11-160O5.1	59.9758	-1.39817	0.116689	-11.982	4.41539e-33	4.21326e-31
RP11-168E17.1	DLD	1.5789e-10	0.311311	RP11-168E17.1	0.527378	-1.38946	0.490264	-2.83411	0.00459536	0.0100114
RP11-18A15.1	MTF1	2.90332e-10	0.306975	RP11-18A15.1	4.66179	3.71858	0.714816	5.20215	1.97e-07	9.17481e-07
RP11-191L9.4	FDX1	2.99251e-18	0.415009	RP11-191L9.4	26.4556	2.321	0.384849	6.03094	1.63007e-09	1.03238e-08
RP11-1C8.7	FDX1	1.32172e-15	0.383525	RP11-1C8.7	25.5318	1.29508	0.215076	6.02149	1.72814e-09	1.08648e-08
RP11-218F10.3	FDX1	2.36155e-11	0.324401	RP11-218F10.3	22.3135	1.06316	0.137442	7.73534	1.0313e-14	1.26526e-13
RP11-22L13.1	GLS	6.76194e-11	0.317232	RP11-22L13.1	1.70047	-3.5483	0.33872	-10.4756	1.11811e-25	5.33463e-24
RP11-242J7.1	PDHB	5.05568e-14	0.362929	RP11-242J7.1	0.725107	-1.47379	0.357766	-4.11942	3.79827e-05	0.000125847
RP11-266K4.14	DLD	3.29665e-21	0.446684	RP11-266K4.14	52.3487	-1.28557	0.134159	-9.58243	9.47868e-22	2.7501e-20
RP11-278L15.2	FDX1	1.54061e-19	0.429217	RP11-278L15.2	7.95676	1.37059	0.222238	6.16719	6.95126e-10	4.67848e-09
RP11-279F6.1	PDHB	3.84557e-18	0.413777	RP11-279F6.1	1458.58	1.95244	0.179061	10.9038	1.10593e-27	6.68853e-26
RP11-284G10.1	PDHA1	1.06951e-11	0.329676	RP11-284G10.1	1.62015	3.16908	1.09692	2.88908	0.0038637	0.0085829
RP11-307C19.1	FDX1	3.24801e-10	0.306169	RP11-307C19.1	2.64335	-2.2235	0.196038	-11.3422	8.10831e-30	5.9012e-28
RP11-308N19.1	FDX1	4.06575e-12	0.335983	RP11-308N19.1	2.22084	-1.51028	0.230962	-6.53911	6.18849e-11	4.81402e-10
RP11-323C15.2	PDHA1	2.78869e-17	0.403856	RP11-323C15.2	36.5428	-1.14671	0.20056	-5.71754	1.08077e-08	6.1468e-08
RP11-324L17.1	FDX1	5.58871e-12	0.333925	RP11-324L17.1	1.50347	-2.7347	0.285773	-9.56949	1.07439e-21	3.04527e-20
RP11-336A10.5	FDX1	2.06081e-27	0.503988	RP11-336A10.5	4.86724	1.00353	0.277214	3.62005	0.000294546	0.000829364
RP11-360A18.2	PDHA1	4.69671e-11	0.319737	RP11-360A18.2	0.493281	-1.2104	0.387927	-3.12017	0.00180745	0.00432378
RP11-394I13.2	PDHA1	2.07633e-11	0.325265	RP11-394I13.2	28.6733	1.2827	0.143686	8.9271	4.37337e-19	9.34291e-18
RP11-400K9.3	PDHA1	9.32465e-13	0.345318	RP11-400K9.3	23.372	-1.06486	0.248348	-4.28778	1.80468e-05	6.29692e-05
RP11-403B2.7	FDX1	5.3649e-14	0.362581	RP11-403B2.7	26.1479	1.13774	0.220976	5.1487	2.62297e-07	1.20848e-06
RP11-427J23.1	PDHA1	2.05317e-13	0.354598	RP11-427J23.1	4.70907	-1.39771	0.195087	-7.16452	7.80585e-13	7.68769e-12
RP11-442O1.4	DLD	2.6596e-16	0.392144	RP11-442O1.4	5.92949	-2.69428	0.203051	-13.269	3.50359e-40	7.5222e-38
RP11-446H18.6	PDHA1	2.67106e-10	0.307573	RP11-446H18.6	3.57423	-1.38763	0.173689	-7.98914	1.35878e-15	1.85816e-14
RP11-497G19.3	FDX1	4.92357e-15	0.37626	RP11-497G19.3	9.41531	1.13566	0.179131	6.33985	2.29985e-10	1.64045e-09
RP11-534L20.5	PDHA1	3.72786e-12	0.336542	RP11-534L20.5	2.304	-1.07199	0.199192	-5.38169	7.37886e-08	3.62112e-07
RP11-560A15.3	FDX1	1.93885e-17	0.405701	RP11-560A15.3	1.23495	-3.18658	0.370612	-8.59815	8.10113e-18	1.46161e-16
RP11-575F12.3	PDHA1	1.03565e-11	0.329888	RP11-575F12.3	14.9927	-1.33519	0.204817	-6.51897	7.07938e-11	5.47727e-10
RP1-15D23.2	PDHB	1.06255e-11	0.329719	RP1-15D23.2	0.497011	-2.25076	0.379637	-5.92873	3.05288e-09	1.85418e-08
RP11-60A8.1	PDHA1	1.45293e-12	0.34254	RP11-60A8.1	7.2865	-4.1354	0.392294	-10.5416	5.55651e-26	2.7508e-24
RP11-620J15.2	PDHB	2.67744e-27	0.50303	RP11-620J15.2	1.72648	-1.62903	0.21149	-7.70264	1.33283e-14	1.6213e-13
RP11-626H12.1	PDHB	1.15296e-17	0.40832	RP11-626H12.1	4.53094	-1.31696	0.242539	-5.42987	5.63957e-08	2.83232e-07
RP11-65J3.14	PDHB	1.92624e-12	0.340758	RP11-65J3.14	1.77103	1.52877	0.400548	3.8167	0.00013525	0.000410593
RP11-662M24.2	DLD	2.77518e-10	0.307299	RP11-662M24.2	1.05598	1.82765	0.479417	3.81223	0.000137719	0.000417337
RP11-678G14.3	PDHA1	2.41498e-10	0.308294	RP11-678G14.3	31.4165	-1.1166	0.167733	-6.65699	2.7949e-11	2.28161e-10
RP11-718O11.1	PDHB	4.40655e-14	0.363733	RP11-718O11.1	3.17893	1.09902	0.292491	3.75743	0.000171666	0.000510127
RP11-734I18.1	FDX1	4.90118e-11	0.319445	RP11-734I18.1	3.8259	-1.47301	0.595814	-2.47226	0.013426	0.0261814
RP11-757O6.1	GLS	2.48378e-11	0.324061	RP11-757O6.1	5.62727	1.12904	0.253858	4.44753	8.68624e-06	3.21264e-05
RP11-760D2.5	FDX1	5.3948e-15	0.375749	RP11-760D2.5	1.03288	-1.46252	0.332354	-4.40048	1.08013e-05	3.93056e-05
RP11-78L16.1	PDHB	3.94735e-23	0.465616	RP11-78L16.1	1.95256	3.10451	1.16399	2.66712	0.00765039	0.0158776
RP11-879F14.2	FDX1	2.06081e-27	0.503988	RP11-879F14.2	9.13815	-1.01234	0.142286	-7.11484	1.12041e-12	1.08601e-11
RP11-89C3.3	PDHA1	1.0698e-12	0.34446	RP11-89C3.3	3.90146	-1.85925	0.204967	-9.07096	1.17975e-19	2.68034e-18
RP11-958F21.1	DLAT	6.89948e-11	0.317093	RP11-958F21.1	0.480941	-1.46118	0.363212	-4.02295	5.74743e-05	0.000185979
RP11-96B2.1	PDHB	2.20455e-15	0.38072	RP11-96B2.1	0.703888	-1.72145	0.419511	-4.10346	4.07012e-05	0.000134646
RP1-45N11.1	PDHB	5.67581e-19	0.423054	RP1-45N11.1	0.720448	-1.51543	0.289884	-5.22772	1.71613e-07	8.0536e-07
RP3-471C18.1	PDHB	2.12874e-11	0.325098	RP3-471C18.1	1.18027	-1.31241	0.28789	-4.55872	5.14654e-06	1.97491e-05
RP4-718N17.2	FDX1	1.20876e-21	0.451081	RP4-718N17.2	40.4721	1.64983	0.311663	5.29362	1.1992e-07	5.73426e-07
RP5-1185H19.2	FDX1	1.12093e-13	0.358226	RP5-1185H19.2	1.28518	-2.00686	0.273622	-7.3344	2.22717e-13	2.34459e-12
RP5-866L20.1	PDHA1	1.37152e-12	0.342902	RP5-866L20.1	9.72889	-1.99185	0.33048	-6.02714	1.6689e-09	1.05231e-08
RP5-884C9.2	DLD	6.32452e-19	0.422537	RP5-884C9.2	9.6334	-2.10714	0.176187	-11.9597	5.77648e-33	5.27749e-31
RP5-968J1.1	FDX1	4.60479e-11	0.319872	RP5-968J1.1	1.69148	-1.66014	0.213768	-7.76611	8.09309e-15	1.01317e-13
RP5-983L19.2	LIPT1	7.91914e-12	0.331652	RP5-983L19.2	10.2358	2.90539	0.373077	7.78763	6.8277e-15	8.674e-14
WWC2-AS2	FDX1	4.44664e-48	0.640758	WWC2-AS2	27.6183	-1.37299	0.141687	-9.69028	3.3162e-22	1.03187e-20
XXbac-B135H6.15	FDX1	2.76925e-14	0.366434	XXbac-B135H6.15	23.797	-1.31531	0.143957	-9.1368	6.43279e-20	1.50942e-18
