# Supplementary material for: A cuproptosis-related LncRNA signature: Integrated analysis associated with biochemical recurrence and immune landscape in prostate cancer
Source: Front Genet. 2023 Feb 24;14:1096783. doi: 10.3389/fgene.2023.1096783 (PMC9999016; doi:10.3389/fgene.2023.1096783)
Supplement: Supplementary file 2 [file Table3.XLSX]

## Sheet: Sheet1
Table S3. GSEA analysis of enriched pathways in the high- and low-risk groups.
Table S3.1: Gene sets enriched in phenotype high-risk group
NAME	GS follow link to MSigDB	GS DETAILS	SIZE	ES	NES	NOM p-val	FDR q-val	FWER p-val	RANK AT MAX	LEADING EDGE
KEGG_OXIDATIVE_PHOSPHORYLATION	KEGG_OXIDATIVE_PHOSPHORYLATION	Details ...	116	0.635361	2.12664	0.00195695	0.00775297	0.007	3559	tags=61%, list=19%, signal=75%
KEGG_HUNTINGTONS_DISEASE	KEGG_HUNTINGTONS_DISEASE	Details ...	172	0.429333	2.12257	0.00195695	0.00445982	0.008	3559	tags=46%, list=19%, signal=56%
KEGG_PARKINSONS_DISEASE	KEGG_PARKINSONS_DISEASE	Details ...	112	0.542238	2.03214	0.0115385	0.0108039	0.032	3559	tags=54%, list=19%, signal=67%
KEGG_ALZHEIMERS_DISEASE	KEGG_ALZHEIMERS_DISEASE	Details ...	157	0.376341	1.89816	0.00587084	0.0297156	0.129	3559	tags=45%, list=19%, signal=55%
KEGG_BASE_EXCISION_REPAIR	KEGG_BASE_EXCISION_REPAIR	Details ...	33	0.591072	1.88123	0.003861	0.0270245	0.148	3667	tags=58%, list=20%, signal=71%
KEGG_DNA_REPLICATION	KEGG_DNA_REPLICATION	Details ...	36	0.596632	1.67106	0.0344828	0.115184	0.569	1867	tags=44%, list=10%, signal=49%
KEGG_PYRIMIDINE_METABOLISM	KEGG_PYRIMIDINE_METABOLISM	Details ...	98	0.371539	1.55963	0.039604	0.226403	0.812	3016	tags=37%, list=16%, signal=44%
Table S3.2: Gene sets enriched in phenotype low-risk group
KEGG_ADHERENS_JUNCTION	KEGG_ADHERENS_JUNCTION	Details ...	73	0.550279	1.76054	0	1	0.353	5383	tags=58%, list=29%, signal=80%
KEGG_INSULIN_SIGNALING_PATHWAY	KEGG_INSULIN_SIGNALING_PATHWAY	Details ...	137	0.412668	1.71904	0	0.769361	0.43	4392	tags=41%, list=23%, signal=53%
KEGG_GAP_JUNCTION	KEGG_GAP_JUNCTION	Details ...	89	0.508729	1.68533	0	0.683002	0.509	2463	tags=35%, list=13%, signal=40%
KEGG_ERBB_SIGNALING_PATHWAY	KEGG_ERBB_SIGNALING_PATHWAY	Details ...	87	0.471824	1.67528	0.00196464	0.548363	0.537	6481	tags=68%, list=35%, signal=103%
KEGG_LONG_TERM_POTENTIATION	KEGG_LONG_TERM_POTENTIATION	Details ...	70	0.454782	1.66599	0.00829876	0.470814	0.555	2447	tags=33%, list=13%, signal=38%
KEGG_VASOPRESSIN_REGULATED_WATER_REABSORPTION	KEGG_VASOPRESSIN_REGULATED_WATER_REABSORPTION	Details ...	44	0.415885	1.6485	0.0155039	0.441162	0.594	2151	tags=20%, list=11%, signal=23%
KEGG_VASCULAR_SMOOTH_MUSCLE_CONTRACTION	KEGG_VASCULAR_SMOOTH_MUSCLE_CONTRACTION	Details ...	115	0.493663	1.61592	0.024952	0.477881	0.666	2430	tags=34%, list=13%, signal=39%
KEGG_PROSTATE_CANCER	KEGG_PROSTATE_CANCER	Details ...	89	0.455626	1.57348	0.0213592	0.512403	0.754	3536	tags=37%, list=19%, signal=45%
KEGG_TYPE_II_DIABETES_MELLITUS	KEGG_TYPE_II_DIABETES_MELLITUS	Details ...	47	0.471558	1.5695	0.00776699	0.472726	0.758	3124	tags=32%, list=17%, signal=38%
KEGG_INOSITOL_PHOSPHATE_METABOLISM	KEGG_INOSITOL_PHOSPHATE_METABOLISM	Details ...	54	0.513832	1.56677	0.0233918	0.436211	0.761	3406	tags=44%, list=18%, signal=54%
KEGG_ALDOSTERONE_REGULATED_SODIUM_REABSORPTION	KEGG_ALDOSTERONE_REGULATED_SODIUM_REABSORPTION	Details ...	42	0.523403	1.56279	0.0135397	0.413048	0.771	3921	tags=45%, list=21%, signal=57%
KEGG_RENAL_CELL_CARCINOMA	KEGG_RENAL_CELL_CARCINOMA	Details ...	70	0.468457	1.55983	0.0287908	0.390037	0.78	4401	tags=50%, list=23%, signal=65%
KEGG_ENDOCYTOSIS	KEGG_ENDOCYTOSIS	Details ...	181	0.377358	1.55415	0.0170778	0.376424	0.787	5350	tags=43%, list=29%, signal=60%
KEGG_MELANOGENESIS	KEGG_MELANOGENESIS	Details ...	101	0.445907	1.55075	0.0219124	0.357978	0.789	2490	tags=30%, list=13%, signal=34%
KEGG_PHOSPHATIDYLINOSITOL_SIGNALING_SYSTEM	KEGG_PHOSPHATIDYLINOSITOL_SIGNALING_SYSTEM	Details ...	76	0.493252	1.54992	0.019305	0.3372	0.79	3509	tags=42%, list=19%, signal=52%
KEGG_WNT_SIGNALING_PATHWAY	KEGG_WNT_SIGNALING_PATHWAY	Details ...	150	0.418195	1.5467	0.0199203	0.323972	0.795	3776	tags=32%, list=20%, signal=40%
KEGG_NEUROTROPHIN_SIGNALING_PATHWAY	KEGG_NEUROTROPHIN_SIGNALING_PATHWAY	Details ...	126	0.393115	1.5371	0.0236686	0.32428	0.815	4392	tags=38%, list=23%, signal=49%
KEGG_ENDOMETRIAL_CANCER	KEGG_ENDOMETRIAL_CANCER	Details ...	52	0.445667	1.50557	0.0268199	0.354974	0.861	5381	tags=50%, list=29%, signal=70%
