# Supplementary material for: A cuproptosis-related LncRNA signature: Integrated analysis associated with biochemical recurrence and immune landscape in prostate cancer
Source: Front Genet. 2023 Feb 24;14:1096783. doi: 10.3389/fgene.2023.1096783 (PMC9999016; doi:10.3389/fgene.2023.1096783)
Supplement: Supplementary file 5 [file Table1.XLSX]

## Sheet: Sheet1
Table S1 Primers for qRT-PCR.
Genes	Primers (5′-3′)
RP11_497G19.3	forward: GCTGGGCTGGAAATGATTCTTC
	reverse: TGGCCTCAGTTTCTTCATCTTG
RP11_718O11.1	forward: TGACATTAATTCACTGGCTCCA
	reverse: GCTAGGAGTCCTCATTGGCA
CTD_2008P7.9	forward: AGTTTGCTCTGTGAAAATCCCC
	reverse: CTGCAAATCTCTCTCCTTGTGG
RP11_160O5.1	forward: AAAAGGTTTCCAAGCTGCGTC
	reverse: ATTTCCAGGACCCTCTGGCT
ACTB	forward: CATGTACGTTGCTATCCAGGC
	reverse: CTCCTTAATGTCACGCACGAT
